# Supplementary material for: Discrete Changes in Glucose Metabolism Define Aging
Source: Sci Rep. 2019 Jul 17;9:10347. doi: 10.1038/s41598-019-46749-w (PMC6637183; doi:10.1038/s41598-019-46749-w)
Supplement: Supplementary file 2 — Supplementary Dataset [file 41598_2019_46749_MOESM2_ESM.xlsx]

## Sheet: Foglio1
Supplementary Dataset: Age, gender and biochemical markers values of the subject involved in the study.
The table reports the gender and the age at the time of the metabolic evaluation, and the values of the glucose metabolism markers used to define the metabolic changes in the aging.
Data are sorted by age. The data of subjects marked in blue are not employed to develop the mathematical model but have been used to test the efficiency of Eq. 2 in predicting the age (see Table I).
Sample ID	Gender	Age	OCR	ATP synthesis	P/O	OCR	ATP synthesis	P/O	ATP	AMP	ATP/AMP	MDA	LDH
			Pyr+Mal	Pyr+Mal	Pyr+Mal	Succinate	Succinate	Succinate
			nmol O/min/mg	nmol ATP/min/mg		nmol O/min/mg	nmol ATP/min/mg		mM/mg	mM/mg		uM/mg	U/mg
#271/2016	F	9	6.53	20.64	3.16	9.18	10.12	1.10	0.29	0.07	4.00	1.96	202.57
#08/2017	M	8	11.42	30.92	2.71	8.16	11.24	1.38	0.28	0.10	2.92	0.62	144.69
#250/2016	M	10	18.56	43.27	2.33	11.73	23.30	1.99	0.27	0.08	3.40	1.52	192.93
#251/2016	F	10	17.94	51.20	2.85	11.79	23.51	1.99	0.32	0.09	3.64	0.62	185.42
#252/2016	M	10	16.83	34.31	2.04	11.32	18.55	1.64	0.27	0.06	4.40	1.07	197.21
#253/2016	F	10	15.10	38.14	2.53	13.46	21.01	1.56	0.30	0.08	3.89	1.29	199.36
#254/2016	M	10	6.35	15.42	2.43	4.77	8.79	1.84	0.27	0.07	3.67	0.85	189.71
#270/2016	F	11	7.19	16.08	2.24	6.12	8.26	1.35	0.31	0.10	3.00	1.52	195.07
#04/2017	F	11	17.74	19.41	1.09	25.60	18.63	0.73	0.16	0.11	1.43	2.63	252.41
#18/2017	M	11	7.87	17.46	2.22	6.41	8.57	1.34	0.25	0.08	2.95	1.52	186.50
#269/2016	F	12	7.24	17.23	2.38	4.28	7.56	1.77	0.24	0.08	3.00	1.29	190.78
#06/2017	M	13	16.32	46.48	2.85	11.42	20.14	1.76	0.37	0.09	4.00	1.07	168.81
#28/2017	F	13	11.87	33.15	2.79	9.85	15.57	1.58	0.36	0.12	3.00	0.18	149.52
#421/2016	F	16	8.57	21.47	2.51	6.03	8.63	1.43	0.30	0.07	4.55	2.94	292.60
#27/2017	F	16	9.41	24.62	2.62	7.46	10.57	1.42	0.32	0.10	3.20	1.29	157.56
#29/2017	F	16	10.36	31.93	3.08	8.74	14.97	1.71	0.26	0.11	2.29	0.62	165.59
#05/2017	F	17	12.24	33.46	2.73	13.05	20.15	1.54	0.22	0.10	2.08	0.62	181.67
#26/2017	F	17	8.36	16.92	2.02	6.65	9.02	1.36	0.30	0.08	3.52	0.40	139.87
#415/2016	M	22	9.86	23.67	2.40	6.98	10.59	1.52	0.30	0.08	3.81	2.94	286.17
#171/2017	M	22	13.67	30.51	2.23	13.16	19.63	1.49	0.27	0.08	3.47	4.21	223.36
#172/2017	M	22	13.87	33.35	2.40	12.65	18.49	1.46	0.27	0.10	2.64	3.02	204.33
#229/2017	M	24	11.36	28.05	2.47	14.85	21.97	1.48	0.38	0.15	2.46	2.78	185.74
#227/2017	F	24	14.89	38.29	2.57	9.78	14.62	1.49	0.37	0.14	2.61	2.54	206.78
#231/2017	M	24	15.56	44.33	2.85	12.50	17.54	1.40	0.37	0.11	3.26	2.31	215.84
#419/2016	F	24	12.67	29.87	2.36	6.84	9.84	1.44	0.32	0.08	4.22	2.94	152.37
#142/17	F	24	21.80	51.03	2.34	19.40	27.33	1.41	0.25	0.06	3.86	2.54	207.36
#173/2017	F	24	13.30	31.01	2.33	12.97	17.98	1.39	0.28	0.14	2.03	3.49	195.15
#82/2017	M	25	11.57	29.39	2.54	9.78	14.00	1.43	0.27	0.08	3.44	2.43	102.89
#226/2017	M	25	18.47	46.10	2.50	12.62	17.45	1.38	0.39	0.16	2.40	3.02	198.75
#141/17	F	26	21.90	50.01	2.28	16.85	23.48	1.39	0.27	0.08	3.48	3.02	148.72
#225/2017	M	26	12.56	31.52	2.51	9.58	13.52	1.41	0.36	0.11	3.39	3.26	223.37
#168/2017	F	26	10.34	24.89	2.41	10.47	18.09	1.73	0.27	0.10	2.80	3.26	165.62
#169/2017	M	27	13.26	29.63	2.23	12.24	17.42	1.42	0.26	0.10	2.52	2.78	148.68
#166/2017	F	28	12.75	28.76	2.26	12.45	17.84	1.43	0.26	0.09	2.83	3.02	174.73
#232/2017	M	28	16.27	40.13	2.47	12.09	17.29	1.43	0.38	0.13	2.87	2.54	229.81
#167/2017	M	28	13.77	30.63	2.22	11.94	17.52	1.47	0.27	0.12	2.28	3.02	215.12
#140/17	M	29	17.20	44.20	2.57	10.60	16.91	1.60	0.25	0.08	3.00	3.26	156.97
#414/2016	M	29	10.47	25.30	2.42	7.56	12.98	1.72	0.32	0.07	4.40	3.17	165.74
#170/2017	M	30	15.93	38.81	2.44	14.79	18.02	1.22	0.27	0.08	3.20	3.97	197.58
#165/2017	F	30	11.12	29.93	2.69	12.24	16.85	1.38	0.27	0.11	2.49	3.73	205.98
#15/2016	M	31	21.01	47.49	2.26	18.15	18.87	1.04	0.48	0.19	2.53	0.85	236.47
#164/2017	F	32	11.77	28.13	2.39	10.47	14.87	1.42	0.25	0.07	3.50	3.97	180.32
#230/2017	M	32	18.17	41.74	2.30	10.81	13.98	1.29	0.38	0.18	2.13	3.73	296.37
#526/2016	F	33	14.68	38.81	2.64	22.28	8.63	0.39	0.33	0.08	4.30	4.06	174.31
#12/2016	F	34	11.83	25.99	2.20	12.85	18.47	1.44	0.34	0.17	2.00	1.07	265.17
#21/2016	F	35	12.56	28.38	2.26	11.56	19.94	1.73	0.39	0.16	2.40	1.07	112.54
#228/2017	F	35	13.22	31.26	2.36	11.35	15.23	1.34	0.36	0.17	2.19	4.21	241.56
#174/2017	F	36	14.28	32.52	2.28	12.75	16.57	1.30	0.29	0.15	1.95	4.92	255.43
#512/2016	F	37	33.88	1.95	0.06	31.40	5.21	0.17	0.29	0.33	0.86	8.74	256.98
#175/2017	F	39	13.51	27.76	2.05	11.77	15.97	1.36	0.25	0.14	1.76	5.39	248.81
#73/2017	M	44	12.83	27.00	2.10	8.75	14.05	1.61	0.34	0.31	1.11	7.78	221.05
#14/2016	F	45	15.71	32.19	2.05	7.34	11.84	1.61	0.39	0.17	2.29	1.29	238.78
#143/17	F	46	26.20	57.27	2.19	26.25	30.48	1.16	0.25	0.10	2.57	4.21	245.91
#404/2016	F	46	14.56	28.03	1.93	11.96	16.95	1.42	0.24	0.10	2.50	6.73	256.37
#74/2017	F	47	4.63	7.72	1.67	5.32	6.13	1.15	0.32	0.29	1.10	7.33	256.34
#93/2017	F	48	8.75	16.59	1.90	7.02	9.65	1.37	0.38	0.27	1.39	5.46	224.15
#138/2016	F	51	15.30	47.62	3.11	22.84	32.57	1.43	0.31	0.43	0.72	16.33	298.57
#408/2016	F	51	15.36	30.21	1.97	14.37	24.01	1.67	0.28	0.13	2.14	5.84	245.78
#92/2017	F	51	11.24	14.75	1.31	15.62	13.07	0.84	0.35	0.29	1.18	4.83	298.74
#07/2017	F	52	10.60	31.80	3.00	12.43	19.85	1.60	0.27	0.08	3.58	0.85	157.56
#89/2017	F	52	0.00	0.90	0.00	0.00	0.00	0.00	0.36	0.30	1.20	8.58	261.08
#416/2016	F	54	16.37	15.67	0.96	12.63	14.98	1.19	0.52	0.28	1.87	6.95	326.47
#80/2017	F	55	5.67	9.52	1.68	3.01	4.56	1.51	0.34	0.30	1.12	8.40	274.19
#81/2017	F	55	11.27	14.40	1.28	10.45	9.20	0.88	0.26	0.33	0.79	6.53	301.27
#91/2017	F	56	13.67	11.75	0.86	12.74	7.91	0.62	0.31	0.28	1.11	5.46	265.11
#79/2017	F	57	10.45	14.27	1.37	8.66	9.48	1.10	0.31	0.29	1.05	7.33	287.13
#83/2017	M	57	12.87	11.02	0.86	16.21	15.95	0.98	0.22	0.36	0.61	5.99	265.78
#85/2017	F	58	8.74	10.79	1.23	10.48	11.75	1.12	0.27	0.33	0.81	6.08	274.12
#521/2016	M	58	39.16	6.16	0.16	19.96	14.98	0.75	0.32	0.39	0.81	9.41	263.45
#87/2017	F	59	8.42	7.44	0.88	12.41	9.91	0.80	0.30	0.29	1.03	8.31	275.41
#510/2016	M	60	18.76	9.61	0.51	11.00	16.95	1.54	0.43	0.42	1.02	10.52	298.52
#400/2016	F	61	21.06	24.98	1.19	16.21	20.01	1.23	0.57	0.22	2.63	9.18	356.21
#90/2017	M	61	9.87	2.78	0.28	6.74	2.93	0.43	0.24	0.37	0.64	5.99	273.12
#86/2017	M	62	10.26	5.00	0.49	8.74	6.79	0.78	0.31	0.34	0.89	7.86	251.19
#507/2016	M	64	4.08	5.80	1.42	28.56	5.42	0.19	0.39	0.33	1.17	11.41	264.15
#517/2016	M	64	22.44	5.55	0.25	43.64	9.85	0.23	0.40	0.27	1.49	9.63	285.41
#407/2016	F	65	19.87	24.37	1.23	16.52	18.52	1.12	0.49	0.27	1.78	6.95	289.36
#509/2016	F	65	12.24	16.69	1.36	23.28	11.27	0.48	0.27	0.40	0.68	9.41	251.36
#523/2016	F	65	12.24	7.76	0.63	11.84	16.87	1.42	0.41	0.32	1.31	10.97	245.60
#84/2017	F	65	12.89	14.61	1.13	15.45	17.54	1.14	0.21	0.39	0.53	8.13	296.33
#418/2016	M	66	22.87	23.65	1.03	19.31	16.87	0.87	0.39	0.26	1.50	8.29	345.19
#508/2016	M	67	32.64	11.61	0.36	17.96	4.81	0.27	0.51	0.34	1.49	10.74	278.94
#524/2016	M	69	30.80	0.00	0.00	25.50	9.84	0.39	0.30	0.28	1.09	12.08	293.47
#76/2017	F	69	13.42	14.22	1.06	17.12	18.24	1.07	0.36	0.82	0.44	9.20	302.75
#154/2016	F	70	13.24	15.16	1.15	21.54	21.47	1.00	0.34	1.85	0.18	5.97	324.18
#506/2016	M	71	17.96	5.25	0.29	50.60	20.01	0.40	0.29	0.33	0.88	9.18	298.75
#504/2016	M	72	15.08	7.17	0.48	39.16	7.65	0.20	0.45	0.24	1.85	12.75	256.78
#518/2016	M	72	17.96	7.52	0.42	14.28	6.54	0.46	0.41	0.29	1.43	11.64	267.94
#139/2016	F	73	7.34	8.58	1.17	17.34	15.26	0.88	0.39	0.45	0.87	6.11	356.11
#411/2016	M	73	26.91	12.39	0.46	17.08	9.85	0.58	0.25	0.34	0.74	9.85	371.29
#88/2017	M	73	12.45	7.45	0.60	12.97	4.25	0.33	0.39	0.80	0.49	1.44	326.18
#78/2017	M	76	24.56	16.85	0.69	19.25	11.51	0.60	0.21	0.41	0.51	14.82	324.15
#514/2016	F	80	25.72	0.00	0.00	27.32	24.01	0.88	0.33	0.17	1.99	9.85	300.15
#94/2017	F	82	16.32	7.24	0.44	13.64	5.31	0.39	0.31	0.80	0.38	13.93	385.14
#75/2017	F	83	15.67	11.43	0.73	9.87	2.09	0.21	0.31	0.80	0.39	10.99	382.89
#513/2016	F	84	9.36	3.02	0.32	15.72	8.52	0.54	0.31	0.18	1.69	11.64	296.08
#525/2016	M	84	25.90	0.00	0.00	14.28	12.87	0.90	0.27	0.37	0.73	11.64	307.41
#401/2016	F	85	27.00	3.45	0.13	17.43	5.42	0.31	0.33	0.32	1.01	11.86	409.21
#505/2016	M	85	0.00	23.16	0.00	12.24	5.23	0.43	0.48	0.54	0.89	11.86	301.56
#520/2016	M	85	6.92	13.18	1.90	12.64	10.59	0.84	0.38	0.40	0.95	11.41	314.76
#522/2016	F	85	32.23	1.56	0.05	39.56	13.60	0.34	0.51	0.29	1.78	12.97	294.15
#519/2016	F	86	39.56	6.99	0.18	11.84	12.98	1.10	0.42	0.31	1.35	11.86	309.07
#409/2016	M	87	21.48	12.53	0.58	16.97	9.56	0.56	0.30	0.35	0.86	8.07	392.14
#515/2016	F	87	27.72	3.21	0.12	39.56	9.56	0.24	0.50	0.24	2.08	13.20	308.97
#398/2016	F	88	26.31	8.79	0.33	18.35	7.65	0.42	0.30	0.33	0.92	12.53	426.34
#406/2016	F	88	25.98	6.23	0.24	18.09	5.21	0.29	0.40	0.32	1.26	9.41	395.67
#77/2017	M	90	12.54	8.51	0.68	9.87	9.47	0.96	0.31	0.83	0.37	1.40	396.54
#511/2016	M	90	10.60	0.00	0.00	16.32	7.24	0.44	0.34	0.31	1.10	11.86	307.98
#402/2016	F	92	28.51	6.98	0.24	19.06	4.81	0.25	0.27	0.35	0.78	11.64	399.62
#516/2016	F	92	7.36	0.00	0.00	28.56	8.67	0.30	0.43	0.32	1.33	11.41	339.85
#399/2016	M	93	24.58	7.64	0.31	19.41	5.23	0.27	0.36	0.28	1.28	12.08	415.89
#153/2016	F	95	11.22	13.39	1.19	17.75	18.54	1.04	0.33	0.72	0.46	10.66	416.97
#420/2016	F	95	26.81	19.87	0.74	14.87	12.87	0.87	0.33	0.34	0.95	9.85	369.78
#410/2016	F	96	29.56	10.54	0.36	18.42	8.67	0.47	0.43	0.71	0.60	8.74	401.27
#412/2016	F	97	27.64	9.87	0.36	18.63	6.54	0.35	0.29	0.37	0.76	9.41	396.57
#403/2016	M	104	27.43	10.84	0.40	18.76	11.27	0.60	0.33	0.32	1.01	10.52	402.19
#417/2016	F	104	27.03	10.89	0.40	18.37	13.60	0.74	0.27	0.35	0.77	10.30	385.02
#405/2016	F	106	28.43	5.26	0.19	19.32	7.24	0.37	0.27	0.35	0.77	9.63	409.78
